# Supplementary material for: Standardized generation of human iPSC-derived hematopoietic organoids and macrophages utilizing a benchtop bioreactor platform under fully defined conditions
Source: Stem Cell Res Ther. 2024 Jun 18;15:171. doi: 10.1186/s13287-024-03785-2 (PMC11184717; doi:10.1186/s13287-024-03785-2)
Supplement: Supplementary file 9 — Additional file 9. [file 13287_2024_3785_MOESM9_ESM.xls]

## Sheet: Cl.11_MSC
			Date	Diff	Name	Median (FITC-A)	fold change CD64		Median (APC-A)			Median (PB450-A)			Median (PE-A)
						CD64			HLA-DR			CD206			CD86
			2022-11-08	MSC_IG#1_7	IL4.fcs	13843	0.911503		1747	1.29503		8943	1.93823		461000	1.96632
					IL10+TGFb.fcs	15079	0.992889		1657	1.22832		4586	0.993932		231710	0.988322
					INFg.fcs	25126	1.65444		21465	15.9118		6478	1.40399		246451	1.0512
					unstimulated.fcs	15187	1		1349	1		4614	1		234448	1
			2022-11-08	MSC_IG#2_6	IG#2_6 IL4.fcs	13327	0.826942		2379	0.934774		9724	1.39213		505000	1.61525
					IG#2_6 IL10+TGFb.fcs	15850	0.983495		2337	0.918271		6173	0.883751		280450	0.897024
					IG#2_6 INFg.fcs	26790	1.66232		26442	10.3898		8703	1.24596		286276	0.915658
					IG#2_6 unstimulated.fcs	16116	1		2545	1		6985	1		312645	1
			2022-11-04	MSC_IG#1_6	11-1 IL4.fcs	10312	0.830876		1287	0.928571		3830	1.72367		543000	1.80439
					11-1 IL10_TGFb.fcs	12800	1.03134		1369	0.987734		2472	1.11251		297418	0.98832
					11-1 INFg.fcs	18895	1.52244		11150	8.04473		2792	1.25653		351621	1.16844
					11-1 unstimulated.fcs	12411	1		1386	1		2222	1		300933	1
			2022-11-04	MSC_IG#2_5	11-2 IL4.fcs	6567	1.04122		1009	1.06999		1483	1.34087		351621	1.99415
					11-2 IL10_TGFb.fcs	6598	1.04614		1076	1.14104		1376	1.24412		162405	0.92105
					11-2 INFg.fcs	13296	2.10813		6215	6.59067		1342	1.21338		321964	1.82596
					11-2 unstimulated.fcs	6307	1		943	1		1106	1		176326	1

## Sheet: NIH_MUC
		Date	Diff	Name	Median (FITC-A)	fold change CD64		Median (APC-A)			Median (PB450-A)			Median (PE-A)
					CD64			HLA-DR			CD206			CD86
		2023-11-08	MUC_MCO#1_2	NIH IL4.fcs	19956	0.974224		3172	0.886529		14813	1.48546		326727	2.3096
				NIH IL10+TGFb.fcs	22687	1.10755		2763	0.772219		6532	0.655034		126898	0.897028
				NIH INFg.fcs	35709	1.74326		32766	9.15763		12065	1.20989		141050	0.997066
				NIH unstimulated.fcs	20484	1		3578	1		9972	1		141465	1
		2023-11-04	MUC_MCO#1_3	NIH IL4.fcs	19721	0.949129		1586	0.976601		2227	1.24344		347514	3.87289
				NIH IL10_TGFb.fcs	18191	0.875493		1577	0.971059		1308	0.730318		97995	1.09211
				NIH INFg.fcs	28769	1.38459		5608	3.4532		1563	0.872697		102710	1.14466
				NIH unstimulated.fcs	20778	1		1624	1		1791	1		89730	1
		2023-09-05	MUC_IG#1_7	NIH IL4.fcs	18317	1.11805		14021	1		17102	1.17531		61251	1.39362
				NIH IL10_TGFb.fcs	17997	1.09852		14957	1.06676		10917	0.750258		17476	0.397625
				NIH INFg.fcs	27633	1.68669		53668	3.82769		15151	1.04123		48853	1.11153
				NIH unstimulated.fcs	16383	1		14021	1		14551	1		43951	1

## Sheet: Phönix
							CD206			CD64			CD86			HLA
				2023-01-03	MPC_FS_1_2	IL4.fcs	2681	0.941362		8171	0.972275		493000	2.07127		1109	0.965187
						IL10+TGFb.fcs	1253	2.27294		10323	1.22834		157950	0.663605		1191	1.03655
						INFg.fcs	1918	1.48488		15416	1.83436		254288	1.06836		7870	6.84943
						unstained.fcs	757			2301			778			468
						unstimulated.fcs	2848			8404			238018			1149
				2023-09-12	MPC_IG#1_8	MPC_IG1_8 il4.fcs	10692	1.57629		8352	0.96		51483	1.65951		4561	0.953985
						MPC_IG1_8 il10 tgfb.fcs	5337	0.78682		11473	1.31874		12477	0.402185		7969	1.66681
						MPC_IG1_8 infy.fcs	9237	1.36179		16462	1.89218		41103	1.32492		36619	7.65928
						MPC_IG1_8 unstained.fcs	2140	0.315495		2848			561			1100
						MPC_IG1_8 unstim.fcs	6783			8700			31023			4781
				2023-09-12	MPC_IG#3_2	MPC_IG33_2 IFNy.fcs	8810	1.10553		20544	2.67639		64552	1.24105		30504	6.76814
						MPC_IG33_2 Il4.fcs	13140	1.64889		7895	1.02853		106412	2.04583		4739	1.05148
						MPC_IG33_2 Il10 tgfb.fcs	5180	0.650019		11218	1.46144		27479	0.5283		5483	1.21655
						MPC_IG33_2 unstim..fcs	7969			7676			52014			4507
